# Supplementary material for: Metabolic Modulation of Yogurt Fermentation Kinetics and Storage Stability by Lactobacillus-Starter Culture Interactions
Source: Foods. 2025 Aug 22;14(17):2935. doi: 10.3390/foods14172935 (PMC12428103; doi:10.3390/foods14172935)
Supplement: Supplementary file 1 [file foods-14-02935-s001.zip]

Archive with 1 entries (1 files):
- Figure S1. Composition of non-volatile metabolites identified in yogurts by untargeted metabolomics.tif
